# Supplementary material for: Similar excitability through different sodium channels and implications for the analgesic efficacy of selective drugs
Source: eLife. 2024 Apr 30;12:RP90960. doi: 10.7554/eLife.90960 (PMC11060714; doi:10.7554/eLife.90960)
Supplement: Figure 1—source data 1. [file elife-90960-fig1-data1.xlsx]

## Sheet: panel A
	DIV0				DIV0																							DIV 4-7
	Firing pattern							Baseline								TTX															Baseline								TTX
	Baseline	TTX		Stim intensity	1.0R	1.5R	2.0R	2.5R	3.0R	3.5R	4.0R		1.0R	1.5R	2.0R	2.5R	3.0R	3.5R	4.0R								Stim intensity	1.0R	1.5R	2.0R	2.5R	3.0R	3.5R	4.0R		1.0R	1.5R	2.0R	2.5R	3.0R	3.5R	4.0R	Cell ID
Strain 1	Transient	Transient		Firing rate (spk/s)	1	1	1	1	1	1.5	1.5		1	1	1	1	1	1	1								Firing rate (spk/s)	1	1	4	4.5	7.5	11.5	6.5		1	1	4	4.5	7.5	11.5	6.5	1
Nav1.8-ChR2	Transient	Transient			1	1	1	1	1.5	1	1.5		1	1	1	1	1	1	1									1	1	3.5	4.5	4	5	4		1	1	3.5	4.5	4	5	4	2
	Transient	Repetitive			1	1.5	2	1	2	1.5	2		1	1	2	1	1	3	9									1	1.5	3	3.5	3	2.5	2		1	1.5	3	3.5	3	2.5	2	3
	Repetitive	Repetitive			1	1	2	2.5	4	3	3.5		1	1	1	1	1	1	1									1	7	9	6.5	4.5	3.5	2.5		1	7	9	6.5	4.5	3.5	2.5	6
	Repetitive	Repetitive			1	3	5	7	7.5	9	10		1	4	3	6	2	6	8									1	6.5	9.5	11	12	12.5	13.5		1	6.5	9.5	11	12	12.5	13.5	7
	Repetitive	Transient			1	1.5	2.5	4	5	5.5	5.5		1	2	7	7	8	4	10									1	2	2.5	3.5	1.5	1	1		1	2	2.5	3.5	1.5	1	1	8
	Repetitive	Repetitive			1	2	2.5	3	3.5	4	4		1	1.5	2	2.5	3	3	4									1	4	6.5	8	9	9.5	7.5		1	4	6.5	8	9	9.5	7.5	9
	Transient	Transient			1	1.5	1.5	1.5	1.5	2.5	1.5		1	1	1	2	3	3	10									1	3	7.5	8.5	10.5	11.5	13		1	3	7.5	8.5	10.5	11.5	13	10
	Repetitive	Repetitive			1	1.5	1	4	4	6	8.5		1	1	9	11.5	7	4	3									1	1	1	2	2	3.5	4.5		1	1	1	2	2	3.5	4.5	12
	Transient	Transient			1	1	1	1	1	1.5	2		1	1	1	1	1	1	1									1	2	1	4	6	7	8		1	2	1	4	6	7	8	13
	Repetitive	Repetitive			1	2.5	2.5	2.5	3	3.5	4.5		1	2	5	8	9	12	17									1	4.5	6	8.5	9.5	9	7		1	4.5	6	8.5	9.5	9	7	14
	Repetitive	Repetitive			1	6	10	15	15	16	16		1	8	9	11	14	13	14									1	2	4.5	4	2.5	1.5	1.5		1	2	4.5	4	2.5	1.5	1.5	15
	Transient	Transient			1	1	1.5	1	1.5	2	2		1	1	1	1	1	1	1									1	2	4	4	3	2	1.5		1	2	4	4	3	2	1.5	16
	Repetitive	Repetitive			1	1	1.5	3.5	5.5	6	11		1	6	16	19	18	21	16									1	1.5	3	4.5	4	4	2.5		1	1.5	3	4.5	4	4	2.5	18
	Repetitive	Repetitive			1	1	2	2.5	3.5	2	3		1	1	1	1	2	1	1									1	1.5	3	7	10	8.5	12		1	1.5	3	7	10	8.5	12	19
	Transient	Transient			1	1	1	1	1	1	1		1	1	1	1	1	1	1									1	1.5	2.5	3	2.5	2.5	1.5		1	1.5	2.5	3	2.5	2.5	1.5	20
	Repetitive	Repetitive			1	4.5	9	10	12	12.5	13.5		1	3	5	6	7	8	9									1	5	8.5	10.5	11.5	11	11		1	5	8.5	10.5	11.5	11	11	21
	Transient	Transient			1	1	1	1	1	1	1		1	1	1	1	1	1	1									1	1	3.5	5	5	6.5	6		1	1	3.5	5	5	6.5	6	22
																												1	2.5	8	9.5	9.5	7	4		1	2.5	8	9.5	9.5	7	4	23
Strain 2	Repetitive	Repetitive			1	1	1	6.5	5.5	6.5	7.5		1	2	5	10	16	9	15									1	1	3.5	2.5	2.5	4.5	4.5		1	1	3.5	2.5	2.5	4.5	4.5	24
control	Transient	Transient			1	1.5	1.5	2	1.5	2.5	2		1	1	1	1	1	2	2									1	1.5	3.5	3	3	2.5	2		1	1.5	3.5	3	3	2.5	2	26
	Transient	Transient			1	1	1.5	2	1	1.5	2		1	1	1	1	1	1	1									1	4.5	5.5	9	7.5	8.5	9		1	4.5	5.5	9	7.5	8.5	9	27
	Transient	Transient			1	1	1	1	1	1	1		1	1	1	1	1	1	1									1	4.5	6	8.5	10.5	11.5	8.5		1	4.5	6	8.5	10.5	11.5	8.5	29
	Repetitive	Repetitive			1	1.5	1.5	2	1.5	2	3		1	1	1	1	1	1	3
	Transient	Transient			1	1	1	1	1	1	1		1	1	1	1	1	1	1
	Repetitive	Repetitive			1	2.5	4.5	5.5	10	10	12		1	3	7	8	10	11	7
				Only data from cells firing repetitively at baseline are included in firing rate plot
	DIV4-7				DIV4-7
	Firing pattern							Baseline								TTX
	Baseline	TTX		Stim intensity	1.0R	1.5R	2.0R	2.5R	3.0R	3.5R	4.0R		1.0R	1.5R	2.0R	2.5R	3.0R	3.5R	4.0R
Strain 1	Repetitive	Transient		Firing rate (spk/s)	1	1	4	4.5	7.5	11.5	6.5		1	1	1	1	1.5	2	1.5
Nav1.8-ChR2	Repetitive	Transient			1	1	3.5	4.5	4	5	4		1	1	1	1	1	1	1
	Repetitive	Transient			1	1.5	3	3.5	3	2.5	2		1	1	1	1	1	1	1
	Transient	Transient			1	1	1	1	1	1	1		1	1	1	1	1	1	1
	Transient	Transient			1	1	1	1	1	1	1		0	0	0	0	0	0	0
	Repetitive	Transient			1	7	9	6.5	4.5	3.5	2.5		0	0	0	0	0	0	0
	Repetitive	Transient			1	6.5	9.5	11	12	12.5	13.5		1	1	1	1	1	1	1
	Repetitive	Transient			1	2	2.5	3.5	1.5	1	1		1	1	1	1	1	1	1
	Repetitive	Transient			1	4	6.5	8	9	9.5	7.5		1	1	1	1	1	1	1
	Repetitive	Transient			1	3	7.5	8.5	10.5	11.5	13		1	1	1	1	1	1	1
	Transient	Transient			1	1	1	1	1	2	2		1	1	1	1	1	1	1
	Repetitive	Transient			1	1	1	2	2	3.5	4.5		1	1	1	1	1	1	1
	Repetitive	Repetitive			1	2	1	4	6	7	8		1	3	6	7	9	10	9
	Repetitive	Transient			1	4.5	6	8.5	9.5	9	7		1	1	1	1	1	1	1
	Repetitive	Transient			1	2	4.5	4	2.5	1.5	1.5		1	1	1	1	1	1	1
Strain 2	Repetitive	Transient			1	2	4	4	3	2	1.5		1	0.5	0.5	0.5	0.5	0.5	0.5
control	Transient	Transient			1	1	1	1	1	1	1		1	0.5	0.5	0.5	0.5	0.5	0.5
	Repetitive	Transient			1	1.5	3	4.5	4	4	2.5		1	0.5	0.5	0.5	0.5	0.5	0.5
	Repetitive	Transient			1	1.5	3	7	10	8.5	12		1	1	1	1	1	1	1
	Repetitive	Transient			1	1.5	2.5	3	2.5	2.5	1.5		1	0.5	0.5	0.5	0.5	0.5	0.5
	Repetitive	Transient			1	5	8.5	10.5	11.5	11	11		1	1	1	1	1	1	1
	Repetitive	Transient			1	1	3.5	5	5	6.5	6		1	0.5	0.5	0.5	0.5	0.5	0.5
	Repetitive	Transient			1	2.5	8	9.5	9.5	7	4		1	0.5	0.5	0.5	0.5	0.5	0.5
	Repetitive	Transient			1	1	3.5	2.5	2.5	4.5	4.5		1	1	1	1	1	1	1
	Transient	Transient			1	1	1	1	1	1.5	1.5		1	0.5	0.5	0.5	0.5	0.5	0.5
	Repetitive	Transient			1	1.5	3.5	3	3	2.5	2		1	0.5	0.5	0.5	0.5	0.5	0.5
	Repetitive	Transient			1	4.5	5.5	9	7.5	8.5	9		1	0.5	0.5	0.5	0.5	0.5	0.5
	Transient	Transient			1	2	2	2	2	2	2		1	0.5	0.5	0.5	0.5	0.5	0.5
	Repetitive	Transient			1	4.5	6	8.5	10.5	11.5	8.5		1	0.5	0.5	0.5	0.5	0.5	0.5
				Only data from cells firing repetitively at baseline are included in firing rate plot

## Sheet: panel B
		Rheobase (pA/pF)					Spike height (mV)
	DIV0		DIV4-7			DIV0		DIV4-7
	Baseline	TTX	Baseline	TTX		Baseline	TTX	Baseline	TTX
Strain 1	1.02	1.25	0.831169	0.758427		83	67	79	53
Nav1.8-ChR2	2.5	1.64	1.18321	7.63359		68	61	79.5	30
	0.6	0.82	1.11162	4.78354		83.5	77	69	10
	2.23	1.43	1.23255	3.94166		73.5	76	78.5	34
	0.36	0.33	1.10748	5.05178		75.5	70	70	10
	0.32	0.37	1.24454	4.18323		77	72	78.5	0
	0.13	0.13	0.769442	3.78898		75.5	65	74	21
	0.45	0.43	2.22816	11.7371		76.5	83	73	23
	0.5	1.14	1.38977	11.9403		77	63	49	20
	0.83	1.35	0.866635	10.0452		72.5	71	74.5	20
	0.11	0.24	12.6541	31.3234		77.5	60	83	29
	0.2	0.27	1.79607	11.355		42	52	74.5	15
	0.78	0.63	0.487329	6.23053		75	63	78	62
	1.91	1.31	0.785469	2.10379		71	69	78	23
	1.06	1.03	1.56986	4.38837		70.5	59	69	22
	1.34	1.25				87	79
	0.21	0.45				89.5	28
	3.28	3.46				74	79
Strain 2	3.75	3	1.64934	5.66893		69.5	73	70	16
control	6.99	8.05	2.7515	9.61538		75	74	83	20
	1.74	2.34	1.21384	5.76037		84	70	77.5	17
	4.12	7.31	4.43038	7.5188		77.5	64	89	20
	3.71	4	0.998839	3.67647		70.5	61	75	10
	2.68	4.97	1.02723	4.0107		67	48	85.5	8
	1.81	1.41	0.992929	4.05186		70.5	69	85.5	10
			2.1648	18.1347				72	20
			1.7148	7.31707				82	32
			1.43008	12.4224				90.5	10
			2.22589	4.40529				71	10
			1.11034	8.12065				65	5
			2.17984	10.2041				77	25
			1.36752	5.88235				53	5

## Sheet: panel C
	Capacitance (pF)			Leak conductance (ns/pF)			Resting mem. pot. (mV)
	DIV 0	DIV4-7		DIV 0	DIV4-7		DIV 0	DIV4-7
Strain 1	17.71	38.5		0.021	0.0433		-59	-61.5
Nav1.8-ChR2	17.23	26.2		0.064	0.0477		-55	-50
	13.34	44.08		0.025	0.0349		-53	-67
	15.26	55.17		0.015	0.0213		-67	-60.5
	19.27	39.73		0.019	0.0336		-53	-56
	24.65	45.8		0.015	0.0364		-66	-69
	15.79	36.39		0.031	0.5496		-64	-69
	22.02	22.44		0.025	0.0371		-60.5	-64
	16	15.83		0.034	0.0468		-64	-64.5
	16.92	20.77		0.027	0.0963		-53.5	-60
	18.5	12.17		0.098	0.2054		-60.5	-71.5
	10.08	53.45		0.028	0.0624		-82	-61
	15.41	20.52		0.025	0.0696		-51.5	-61
	13.62	40.74		0.052	0.0351		-48	-52.5
	13.2	19.11		0.027	0.1047		-52	-54
	13.4			0.019			-73
	14.29			0.048			-60
	13.1			0.029			-60
Strain 2	21.35	44.26		0.02	0.0377		-63	-68
control	16.6	46.52		0.086	0.0253		-70	-66
	20.65	49.43		0.027	0.0202		-57	-69
	23.08	47.4		0.025	0.1055		-64	-67.5
	14.3	43.05		0.027	0.0211		-67.5	-68.5
	17.14	41.86		0.024	0.0159		-60	-61.5
	19.85	66.47		0.015	0.0251		-73.5	-71.5
		28.64			0.0582			-71.5
		55.4			0.0401			-70.5
		18.88			0.0321			-59.5
		48.52			0.0317			-70.5
		43.23			0.022			-71.5
		18.35			0.0341			-66
		23.4			0.0237			-74

## Sheet: panel D
		DIV0
Holding potential (mV)		-44.8	-39.8	-34.8	-29.8	-24.8	-19.8	-14.8	-9.8	-4.8	0.2	5.2	10.2	15.2
Current (nA)	Baseline	0	0	0	-305	-914	-1075	-1415	-1575	-1709.5	-1720	-1585	-1425	-1245
		0	0	-65	-252	-482.5	-670.5	-841	-1045	-1160.5	-1393	-1376.5	-1338	-1251
		0	0	0	0	-59	-128	-174	-232	-309	-398.5	-453	-440.5	-407.5
		0	0	-34	-366	-968	-1462	-1687	-2154	-2526.5	-2620	-2505	-2290	-2008
		0	-122	-390	-647	-1139	-1507	-1496	-1407	-1340	-1194	-1038	-915	-770
		0	-193	-700	-2200	-3900	-4361	-4420	-4257	-3960	-3706	-3274	-2917	-2500
		-218	-698	-2269	-3474	-3788	-3838	-3676	-3457	-3179.5	-2890	-2554	-2188	-1869
	TTX	0	0	0	0	0	-1308	-1315	-1362	-1290	-1147	-1003	-860	-753
		0	0	-100	-165	-251	-391	-842	-1143	-1240	-1197	-1132	-1057	-849
		0	0	0	0	0	-26	-97	-176	-228	-263	-272	-210	-184
		0	0	0	0	-85	-2546	-2758	-2592	-2314	-2046	-1675	-1296	-861
		0	0	-36	-83	-155	-525	-1216	-1672	-1741	-1694	-1622	-1423	-1254
		0	-312	-952	-1756	-1173	-2351	-2321	-2232	-2083	-1934	-1711	-1523	-1280
		-575	-1624	-2623	-3046	-3316	-3299	-3181	-3012	-2726	-2555	-2267	-1980	-1692
		DIV7
Holding potential (mV)		-44.8	-39.8	-34.8	-29.8	-24.8	-19.8	-14.8	-9.8	-4.8	0.2	5.2	10.2	15.2
Current (nA)	Baseline	-1315	-3644	-3500	-3040	-2950	-2715	-2465	-2225	-1975	-1765	-1525	-1385	-1130
		0	-405	-1440	-2505	-3455	-4085	-4235	-4210	-4050	-3570	-3400	-2800	-2300
		0	0	-260	-455	-640	-930	-1530	-1835	-1875	-1780	-1600	-1400	-660
		0	0	-600	-725	-960	-1025	-975	-740	-370	-30	0	0	0
		0	0	-820	-1200	-1950	-2620	-2705	-2805	-2715	-2535	-2220	-1875	-1560
		0	0	-619	-931	-1128	-1169	-1089	-960	-799	-613	-432.5	-300	-190.5
		0	-423	-1476	-2320	-2145	-2010	-1727	-1467	-1245.5	-1025	-892.5	-668.5	-451.5
		-1296	-1662	-1942	-1896	-1668	-1460	-1313	-1057	-700	-620.5	-510	-307	-107
		0	0	-100	-1480	-2475	-2655	-2398	-2066	-1784	-1388	-944	-610	-304
		0	0	-1002	-880	-1740	-1990	-1790	-1720	-1700	-1380	-664	0	0
	TTX	0	0	0	0	0	0	0	0	0	0	0	0	0
		0	0	0	0	0	0	0	0	0	0	0	0	0
		0	0	0	0	0	0	0	0	0	0	0	0	0
		0	0	0	0	0	0	0	0	0	0	0	0	0
		0	0	0	0	0	0	0	0	0	0	0	0	0
		0	0	0	0	0	0	0	0	0	0	0	0	0
		0	0	0	0	0	0	0	0	0	0	0	0	0
		0	0	0	0	0	0	0	0	0	0	0	0	0
		0	0	0	0	0	0	0	0	0	0	0	0	0
		0	0	0	0	0	0	0	0	0	0	0	0	0
