# Supplementary material for: Similar excitability through different sodium channels and implications for the analgesic efficacy of selective drugs
Source: eLife. 2024 Apr 30;12:RP90960. doi: 10.7554/eLife.90960 (PMC11060714; doi:10.7554/eLife.90960)
Supplement: Figure 6—source data 1. [file elife-90960-fig6-data1.xlsx]

## Sheet: panel A
Nav/HKG (mRNA by mouse)
DIV0		DIV7			Nav1.8/Nav1.7
Nav1.7	Nav1.8	Nav1.7	Nav1.8		DIV0	DIV7
2.76	2.18	0.28	0.02		0.789855	0.0714286
2.99	2.08	0.28	0.02		0.695652	0.0714286
3.07	2.49	1.53	0.09		0.811075	0.0588235
1.67	1.16	1.18	0.11		0.694611	0.0932203

## Sheet: panel B
	DIV0				DIV7
	Nav1.8/avg Nav 1.8				Nav1.8/avg Nav 1.8
	by cell	by mouse			by cell	by mouse
mouse A	1.04349	1.10602		mouse A	0.87514	0.912346
	1.15089				0.900188
	1.18115				0.909776
	1.0913				0.973074
	1.06326				0.903554
mouse B	1.03768	1.22819		mouse B	0.31287	0.27962
	0.776542				0.397454
	1.63325				0.211198
	1.38841				0.234506
	1.31033				0.333931
	1.04556				0.177169
	1.19727				0.218099
	1.28194				0.351736
	0.803537			mouse C	0.530073	0.449544
	1.43553				0.452955
	1.60001				0.458243
mouse C	2.41593	1.7281			0.53726
	1.80624				0.499543
	1.68928				0.406115
	1.47158				0.318821
	1.37802				0.393338
	1.68816			mouse D	0.653084	0.651767
	1.87866				0.714865
	1.92134				0.472038
	1.54457				0.580829
	1.9917				0.627463
	2.20032				0.685326
	1.87836				0.595613
	1.29237				0.336908
	1.03692				0.393482
mouse D	2.16841	1.78354			0.365225
	1.72317				1.38541
	2.28253				1.57191
	2.05991				1.92785
	1.60622				0.37002
	1.4545				0.32028
	1.19005				0.321532
					0.296616
					0.345036
					0.420088

## Sheet: panel C
Nav1.8/YFP ratio								Nav1.7/YFP ratio
DIV0	DIV5			DIV5 relative to DIV0 average				DIV0	DIV5			DIV5 relative to DIV0 average
	Cercosporamide			Cercosporamide					Cercosporamide			Cercosporamide
Control	None	24 hrs	120 hrs	None	24 hrs	120 hrs		Control	None	24 hrs	120 hrs	None	24 hrs	120 hrs
4.04724	0.533215	4.77574	4.75999	0.12865	1.15225	1.14845		0.678186	0.879257	0.615724	0.493416	1.35732	0.950499	0.761691
2.90415	0.932121	5.52986	3.48287	0.224895	1.3342	0.84032		1.19137	0.801563	1.17823	0.914307	1.23738	1.81885	1.41142
8.61115	0.346794	4.15226	3.79576	0.0836717	1.00183	0.915811		0.874034	0.498032	0.670955	0.954846	0.768817	1.03576	1.47401
3.53866	1.25153	5.25422	3.18629	0.301959	1.2677	0.768762		0.816417	1.18483	0.886539	0.978466	1.82903	1.36856	1.51047
4.66108	1.06378	5.66548	3.55381	0.25666	1.36692	0.857435		0.721334	1.26041	0.850225	0.730142	1.94571	1.3125	1.12713
5.22076	0.887596	5.75306	1.19573	0.214152	1.38805	0.288495		0.805785	0.817685	0.898235	1.04254	1.26227	1.38661	1.60938
4.844	1.30005	2.85404	3.90931	0.313665	0.688599	0.943206		0.615412	1.44571	1.02839	1.01421	2.23175	1.58754	1.56564
4.62601	0.558957	4.14138	1.93047	0.134861	0.999198	0.465768		0.725966	0.869321	0.559869	0.806366	1.34198	0.864275	1.2448
4.16648	1.0601	2.04053	2.10149	0.255772	0.492323	0.50703		0.939982	0.856958	0.934739	0.755973	1.32289	1.44297	1.167
4.38876	0.707329	2.00274	5.19278	0.170659	0.483206	1.25287		0.517454	1.09853	0.909133	0.885293	1.69581	1.40344	1.36664
6.90238	1.97563	2.47691	3.87477	0.476664	0.597609	0.934873		0.505262	1.11473	0.85483	0.829875	1.72082	1.31961	1.28109
4.22076	1.38291	1.48594	5.15772	0.333656	0.358515	1.24441		0.509707	1.29188	1.32216	0.90505	1.99429	2.04103	1.39713
4.06729	0.488757	1.34338	4.3882	0.117923	0.324121	1.05875		0.697974	1.18425	0.99486	0.995048	1.82814	1.53578	1.53607
2.97673	1.00796	0.91826	4.08614	0.243193	0.22155	0.985872		0.741083	0.907311	0.786464	0.536405	1.40063	1.21407	0.828054
3.8086	0.685205	1.00529	3.70338	0.165321	0.242548	0.893522		0.852373	1.00049	0.823853	0.309573	1.54447	1.27179	0.477891
3.26644	0.512603	1.00529	3.46666	0.123677	0.242548	0.836409		0.6068	1.08554	0.868592	0.916704	1.67576	1.34085	1.41513
2.84122	0.485663	2.77287	4.23004	0.117177	0.669015	1.02059		0.71411	0.843247	0.892161	0.732791	1.30173	1.37724	1.13122
2.67278	1.39652	1.54346	1.78155	0.336941	0.372394	0.429839		0.560779	0.860267	0.644064	0.506737	1.328	0.994248	0.782255
4.22224	1.21832	1.65838	2.72815	0.293947	0.400122	0.658226		0.573594	0.964282	0.94273	0.647006	1.48857	1.4553	0.99879
4.11266	0.944386	2.07192	3.7844	0.227854	0.499896	0.913069		0.603828	0.73239	0.765418	0.804696	1.1306	1.18158	1.24222
2.85511	1.14062	1.69043	2.22365	0.275199	0.407853	0.536504		0.498931	0.909308	0.879482	0.914512	1.40371	1.35767	1.41174
3.51095	1.33504	1.72407	1.88199	0.322109	0.415971	0.45407		0.449282	0.802127	0.747624	0.576193	1.23825	1.15411	0.889475
3.80125	1.53896	1.2941	2.06684	0.371309	0.31223	0.498671		0.45633	0.736627	0.809926	0.766717	1.13714	1.25029	1.18359
2.76035	1.9747	1.35407	2.23102	0.47644	0.3267	0.538283		0.497152	0.759591	0.902179	0.6233	1.17259	1.3927	0.962195
4.12771	1.33929	1.3297	1.53471	0.323134	0.320819	0.370282		0.650355	0.859572	0.807419	0.866092	1.32693	1.24642	1.337
4.08411	0.987152	1.40019	1.69927	0.238172	0.337827	0.409986		0.676549	1.15711	0.971216	0.788044	1.78624	1.49928	1.21651
4.66182	0.496536	1.13543	2.44994	0.1198	0.273948	0.591101		0.523601	0.96073	0.882217	0.890203	1.48309	1.36189	1.37422
3.62905	0.594887	1.94054	1.95614	0.14353	0.468198	0.471962		0.620672	0.83624	0.888345	1.03442	1.29091	1.37135	1.59684
5.5159	1.33299	1.58724	1.83833	0.321613	0.382956	0.443538		0.526387	1.02466	0.898099	0.892407	1.58177	1.3864	1.37762
3.13281	0.556002	1.16355	1.99258	0.134148	0.280731	0.480754		0.526077	2.13952	0.987798	0.921556	3.30279	1.52487	1.42262
4.30846	1.3138	1.38478	1.70204	0.316984	0.334108	0.410654		0.5404	1.47311	1.23115	0.946249	2.27406	1.90054	1.46073
	1.36224	1.23453	1.81314	0.328671	0.297858	0.437459		0.511988	0.93228	0.989281	0.792332	1.43917	1.52716	1.22313
	1.62213	1.59471	1.95266	0.391375	0.38476	0.471123			1.01724	1.06683	0.776583	1.57033	1.64688	1.19882
	1.24514	1.79548	1.41223	0.300416	0.433199	0.340732			0.908399	1.24625	0.903179	1.4023	1.92385	1.39425
	0.980402	1.27277	1.97651	0.236544	0.307084	0.476877			0.704	0.81502	0.752839	1.08677	1.25815	1.16217
	1.00241	1.58708	1.78359	0.241853	0.382917	0.43033			1.01851	1.12913	0.743005	1.57229	1.74305	1.14698
	0.757	1.31721	2.28333	0.182643	0.317807	0.550904			1.01052	0.81701	0.862272	1.55996	1.26123	1.3311
	0.697134	1.3039	2.26714	0.168199	0.314594	0.546996			1.18583	0.888469	0.776685	1.83059	1.37154	1.19898
	0.607724	1.48819	2.80191	0.146627	0.359059	0.676021			1.49627	0.973676	0.814731	2.30981	1.50307	1.25771
	1.13815	1.25923	1.91972	0.274604	0.303818	0.463173			1.01445	1.21019	0.97993	1.56601	1.86818	1.51273
	0.402213	1.49488	1.75202	0.0970427	0.360673	0.422713			1.14464	0.908642	0.559414	1.767	1.40268	0.863573
	0.836044	1.81263	1.87523	0.201714	0.437338	0.452442			1.01188	0.916559	0.857614	1.56205	1.4149	1.32391
	0.898576	2.18672	2.21063	0.216801	0.527595	0.533363			0.723606	0.728906	0.875707	1.11704	1.12522	1.35184
	0.628415	1.07925	2.27672	0.151619	0.260394	0.54931			1.20086	0.925921	0.726096	1.85378	1.42935	1.12088
	0.873995	1.3164	2.85802	0.21087	0.31761	0.689559			0.743	1.17667	0.594096	1.14698	1.81644	0.917112
	0.670187	1.98558	3.25714	0.161697	0.479064	0.785856			1.11923	0.896185	0.726317	1.72777	1.38345	1.12122
	0.924576	1.77667	1.57904	0.223074	0.428661	0.380978			0.962035	0.909135	0.657372	1.4851	1.40344	1.01479
	1.00839	1.45624	1.07314	0.243296	0.351349	0.258919			0.804286	0.855655	0.8308	1.24158	1.32088	1.28251
	0.784032	2.74554	3.70551	0.189165	0.662422	0.894035			0.805018	0.887647	0.803252	1.24271	1.37027	1.23999
	0.536948	4.13827	4.20804	0.12955	0.998449	1.01528			0.842955	0.868383	0.660464	1.30128	1.34053	1.01956
	0.766153	2.08661	2.58311	0.184851	0.50344	0.623232			0.904597	0.895706	0.495682	1.39644	1.38271	0.765189
	2.26875	3.27713	2.24126	0.547385	0.79068	0.540753			1.02623	1.04762	0.776033	1.5842	1.61723	1.19797
	0.770583	2.48914	2.68246	0.18592	0.60056	0.647202			1.15271	0.856399	0.456962	1.77944	1.32203	0.705417
	1.01166	1.95707	2.66814	0.244084	0.472186	0.643747			1.18155	1.27224	0.499349	1.82396	1.96396	0.770851
	1.22911	3.06278	2.18302	0.296549	0.738964	0.526702			1.02265	0.81574	0.857766	1.57868	1.25927	1.32414
	1.06219	4.2351	2.43221	0.256276	1.02181	0.586825			0.712004	0.761814	0.635434	1.09913	1.17602	0.980926
	0.96387	2.36291	2.12945	0.232555	0.570104	0.513777			1.09245	0.834201	0.942082	1.68643	1.28777	1.4543
	0.713234	3.34201	2.99855	0.172083	0.806333	0.723467			0.892426	0.922995	0.543504	1.37765	1.42484	0.839012
	0.890696	2.44049	2.42343	0.2149	0.588823	0.584707			0.886008	0.857232	0.659586	1.36774	1.32332	1.01821
	1.02318	2.10989	2.63246	0.246864	0.509058	0.635139			1.06629	0.77999	0.516021	1.64605	1.20408	0.796586
	1.85697	2.94871	3.31268	0.448035	0.711442	0.799256			0.959608	0.764066	0.60575	1.48136	1.1795	0.935102
	0.608041	2.84184	2.89209	0.146703	0.685655	0.697781			1.06897	0.878482	0.501398	1.65018	1.35612	0.774013
	1.10199	3.58001	0.740162	0.26588	0.863757	0.17858			1.0124	0.869822	0.344689	1.56286	1.34275	0.532101
	0.689804	3.50554	2.62571	0.16643	0.845789	0.633511			1.23451	0.895335	0.787608	1.90572	1.38214	1.21584
	1.02437	2.34748	3.02437	0.247151	0.566381	0.729696			0.777576	0.714827	0.680891	1.20035	1.10349	1.0511
	1.11378	3.00547	3.12601	0.268724	0.725136	0.75422			1.2143	0.831499	0.342621	1.87453	1.28359	0.528908
	1.03405	2.21444	3.02709	0.249486	0.534282	0.730352			0.941147	0.8178	0.451468	1.45286	1.26245	0.696935
	1.15643	2.22298	4.1325	0.279015	0.536342	0.997056			0.842366	0.73351	0.702634	1.30037	1.13233	1.08466
	0.990108	2.45862	3.53206	0.238885	0.593197	0.852187			1.03325	0.719177	0.67506	1.59504	1.1102	1.0421
	1.39719	2.69725	3.13169	0.337104	0.650772	0.75559			0.976366	0.72256	1.10047	1.50723	1.11542	1.69881
		3.02634	3.46958		0.730172	0.837112			0.983232	0.742424	0.484694	1.51783	1.14609	0.748227
		3.25886	3.80065		0.786272	0.916989			1.07397	1.03671	0.495997	1.6579	1.60037	0.765676
		2.79002	3.48621		0.673153	0.841124			0.998709	0.895397	1.2375	1.54172	1.38223	1.91034
		3.03018	3.66972		0.731097	0.8854			0.9446	0.924672	0.945307	1.45819	1.42742	1.45928
		3.51436	5.05039		0.847917	1.21852			0.964329	0.915487	1.03947	1.48865	1.41325	1.60464
		1.04745	3.70177		0.252721	0.893132			1.22492	0.9139	0.745613	1.89093	1.4108	1.15101
		2.42245	3.76796		0.58447	0.909103			0.731962		0.709798	1.12994		1.09572
		2.9793	4.17978		0.718822	1.00846			0.968241		1.19866	1.49468		1.85039
		2.64729	2.99774		0.638717	0.723271			1.11022		0.806947	1.71386		1.24569
			3.08415			0.74412					0.837804			1.29333
			3.11071			0.750526					1.35583			2.09301
			3.15703			0.761702					0.751071			1.15944
			3.56998			0.861337					0.700925			1.08202
			2.66012			0.641812					0.845304			1.3049
			2.63275			0.635208					0.766822			1.18375
			3.15599			0.761452					1.08208			1.67042
			4.05669			0.978765					0.870314			1.34351
											0.959167			1.48068
											0.862792			1.3319
											0.819562			1.26517
