# Supplementary material for: Similar excitability through different sodium channels and implications for the analgesic efficacy of selective drugs
Source: eLife. 2024 Apr 30;12:RP90960. doi: 10.7554/eLife.90960 (PMC11060714; doi:10.7554/eLife.90960)
Supplement: Figure 7—source data 1. [file elife-90960-fig7-data1.xlsx]

## Sheet: panel B
DIV0 after CFA
Firing pattern
Baseline	PF-71	PF-24
Repetitive	Transient	Transient
Repetitive	Repetitive	Repetitive
Repetitive	Repetitive	Transient
Repetitive	Transient	Transient
Repetitive	Repetitive	Repetitive
Repetitive	Repetitive	Repetitive
Repetitive	Transient	Not tested
Repetitive	Transient	Not tested
Repetitive	Repetitive	Repetitive
Repetitive	Repetitive	Repetitive
Repetitive	Transient	Repetitive
Repetitive	Repetitive	Repetitive
PF-71 converted 5 of 12 (42%) CFA-treated DIV0 repetitive spiking cells to transient spiking
PF-71 converted 0 of 9 (0%) control DIV0 repetitive spiking cells to transient spiking
PF-24 converted 1 of 7 (14%) CFA-treated DIV0 cells that remained repetitive spiking after PF-71
PF-24 converted 7 of 8 (88%) control DIV0 repetitive spiking cells to transient spiking

## Sheet: panel C
DIV0 after CFA				DIV0 after CFA				DIV0 after CFA
Rheobase (pA)				Spike height (mV)				Resting Mem. Pot. (mV)
Baseline	PF-71	PF-24		Baseline	PF-71	PF-24		Baseline	PF-71	PF-24
5.5	6	6		83.5	77	48.4		-57.8	-55.8	-55.8
2	2	3		93	91	77		-59.8	-59.8	-59.8
20	26	80		76	70	20		-49.8	-49.8	-59.8
4	8	22		73.5	53	41		-54.8	-52.8	-53.8
3	6	12		77.5	78	48		-61.8	-60.8	-60.8
2	5	8		88	80	72		-60.8	-54.8	-53.8
16	36			75.5	52			-57.8	-57.8
26	22			69.5	63			-51.8	-47.8
5.5	6	5		80	68	70		-60.8	-57.8	-58.8
7	10	10		81	75	75		-67.8	-64.8	-64.8
1.3	1.2	2		84	77	72		-63.8	-63.8	-59.8
1	7	10		97	76	58		-65.8	-63.8	-69.8
