# Supplementary material for: Similar excitability through different sodium channels and implications for the analgesic efficacy of selective drugs
Source: eLife. 2024 Apr 30;12:RP90960. doi: 10.7554/eLife.90960 (PMC11060714; doi:10.7554/eLife.90960)
Supplement: Source code 1. [file elife-90960-code1.zip]

Archive with 8 entries (7 files):
- DRG_paper_code/
- __MACOSX/._DRG_paper_code
- DRG_paper_code/smallDRG_DIV7.m
- __MACOSX/DRG_paper_code/._smallDRG_DIV7.m
- DRG_paper_code/smallDRG_DIV0.m
- __MACOSX/DRG_paper_code/._smallDRG_DIV0.m
- DRG_paper_code/readme.rtf
- __MACOSX/DRG_paper_code/._readme.rtf
